# Supplementary material for: Inferring gender from first names: Comparing the accuracy of Genderize, Gender API, and the gender R package on authors of diverse nationality
Source: PLOS Digit Health. 2024 Oct 29;3(10):e0000456. doi: 10.1371/journal.pdig.0000456 (PMC11521266; doi:10.1371/journal.pdig.0000456)
Supplement: S1 Table — (CSV) [file pdig.0000456.s002.csv]

name_sent_to_api	api_gender	incorrect_count	male_count	female_count
laurence	female	15	15	0
alex	female	9	9	0
jan	female	8	8	0
patrice	male	6	4	6
daniele	male	6	3	6
ira	female	6	6	0
li	male	5	3	5
dominique	male	5	7	5
lei	male	5	0	5
yi	male	4	3	4
rene	female	4	4	0
suman	male	4	1	4
hui	male	3	0	3
dan	female	3	3	0
qing	female	3	3	0
lei	male	3	0	3
yu	male	3	1	3
lone	female	3	3	0
pascale	female	3	3	1
robin	male	3	1	3
simone	male	3	0	3
sydney	female	3	3	0
adel	female	3	3	0
laurence	female	3	3	0
elliott	female	3	3	0
xiao	male	3	0	3
wei	male	3	9	3
sam	female	3	3	0
jai	female	3	3	0
xin	female	3	3	0
laurence	female	2	2	0
fan	male	2	0	2
jie	male	2	3	2
ying	female	2	2	4
yue	female	2	2	1
juan	female	2	2	0
min	female	2	2	1
xiaojun	male	2	0	2
xin	male	2	2	2
florian	male	2	7	2
friederike	female	2	2	2
ulrike	female	2	2	2
kay	male	2	0	2
itziar	female	2	2	0
jeanpierre	male	2	13	2
michele	female	2	2	1
jamie	male	2	0	2
michele	male	2	15	2
chikara	male	2	0	2
krishna	female	2	2	0
angel	NA	2	1	1
jiang	male	2	0	2
kris	female	2	2	0
qian	female	2	2	0
min	male	2	2	2
casey	male	2	1	2
sucha	female	2	2	0
noha	male	2	0	2
jeanmarie	female	2	2	0
sidney	female	2	2	0
eli	female	2	2	0
naseem	female	2	2	0
han	female	2	2	1
leslie	female	2	2	7
lin	female	2	2	1
ning	male	2	0	2
merrill	female	2	2	0
naveen	female	2	2	0
sami	female	2	2	0
lynn	female	2	2	10
ping	male	2	1	2
