# Supplementary material for: Inferring gender from first names: Comparing the accuracy of Genderize, Gender API, and the gender R package on authors of diverse nationality
Source: PLOS Digit Health. 2024 Oct 29;3(10):e0000456. doi: 10.1371/journal.pdig.0000456 (PMC11521266; doi:10.1371/journal.pdig.0000456)
Supplement: S2 Table — (CSV) [file pdig.0000456.s003.csv]

name_sent_to_api	api_gender	incorrect_count	male_count	female_count
andrea	female	25	25	0
laurence	female	15	15	0
akira	female	15	15	0
jamie	male	8	0	8
joan	male	7	0	7
robin	male	7	0	7
ping	male	6	0	6
patrice	male	6	4	6
daniele	male	6	3	6
ira	female	6	6	0
jean	male	6	1	6
dominique	male	5	7	5
michele	male	5	1	5
lei	male	5	0	5
gabriele	male	4	1	4
suman	male	4	1	4
yi	male	4	3	4
dominique	male	3	0	3
li	female	3	3	5
lei	male	3	0	3
qing	female	3	3	0
yu	male	3	1	3
lone	female	3	3	0
soren	female	3	3	0
pascale	female	3	3	1
robin	male	3	1	3
simone	male	3	0	3
wei	male	3	9	3
xiao	male	3	0	3
elliott	female	3	3	0
sydney	female	3	3	0
laurence	female	3	3	0
laurence	female	2	2	0
yue	female	2	2	1
xiaojun	male	2	0	2
xiaonan	female	2	2	0
fan	male	2	0	2
jie	male	2	3	2
xin	male	2	2	2
ying	female	2	2	4
yan	male	2	1	2
friederike	female	2	2	2
ulrike	female	2	2	2
florian	male	2	7	2
justus	female	2	2	0
itziar	female	2	2	0
jeanpierre	male	2	13	2
simone	male	2	0	2
jamie	male	2	0	2
laurence	female	2	2	0
jean	male	2	0	2
jo	male	2	0	2
michele	male	2	15	2
chikara	male	2	0	2
joan	male	2	0	2
sucha	female	2	2	0
casey	male	2	1	2
marian	male	2	0	2
lynn	female	2	2	10
eli	female	2	2	0
leslie	female	2	2	7
apurva	female	2	2	0
lin	female	2	2	1
merrill	female	2	2	0
min	male	2	2	2
ping	male	2	1	2
jiang	male	2	0	2
qian	female	2	2	0
kiran	male	2	1	2
janis	male	2	0	2
