# Supplementary material for: Inferring gender from first names: Comparing the accuracy of Genderize, Gender API, and the gender R package on authors of diverse nationality
Source: PLOS Digit Health. 2024 Oct 29;3(10):e0000456. doi: 10.1371/journal.pdig.0000456 (PMC11521266; doi:10.1371/journal.pdig.0000456)
Supplement: S3 Table — (CSV) [file pdig.0000456.s004.csv]

name_sent_to_api	api_gender	incorrect_count	male_count	female_count
nicole	male	43	0	43
thierry	NA	36	36	0
andrea	female	32	32	32
daniela	male	31	0	31
jean	female	28	28	10
joerg	NA	28	28	0
luca	female	27	27	0
alison	male	26	0	26
jeanfrancois	NA	25	25	0
stephane	female	25	25	2
hiroyuki	NA	24	24	0
masahiro	NA	21	21	0
jill	male	20	0	20
allison	male	19	0	19
kelly	male	19	1	19
martine	male	19	0	19
robin	male	19	4	19
kimberly	male	16	0	16
marek	female	16	16	0
nikolaos	NA	16	16	0
volker	NA	16	16	0
jing	male	15	1	15
kim	male	15	1	15
ioannis	NA	14	14	0
jeanmarc	NA	14	14	0
lauren	male	14	0	14
sunil	NA	14	14	0
ahmed	female	13	13	0
emmanuelle	male	13	0	13
jeanclaude	NA	13	13	0
jeanpaul	NA	13	13	0
krzysztof	NA	13	13	0
dana	male	12	1	12
hartmut	NA	12	12	0
jeanjacques	NA	12	12	0
jeanmichel	NA	12	12	0
jeanphilippe	NA	12	11	1
amir	female	11	11	0
bjoern	NA	11	11	0
hideki	NA	11	11	0
mohammad	NA	11	11	0
sanjay	NA	11	11	0
takahiro	NA	11	11	0
georgios	female	10	10	0
giancarlo	NA	10	10	0
jeanyves	NA	10	9	1
jochen	NA	10	10	0
jordi	NA	10	10	0
kazuhiro	NA	10	10	0
lynn	male	10	2	10
mehmet	NA	10	10	0
silke	NA	10	0	10
tiziana	NA	10	0	10
ahmad	NA	9	9	0
akihiro	NA	9	9	0
arun	NA	9	9	0
ashley	male	9	0	9
daniele	male	9	4	9
dominique	male	9	11	9
hui	male	9	0	9
jeanluc	NA	9	9	0
ling	male	9	0	9
loic	female	9	9	0
michele	male	9	26	9
naoki	NA	9	9	0
nuria	NA	9	0	9
ying	male	9	2	9
alessia	NA	8	0	8
chantal	NA	8	0	8
hansjoachim	NA	8	8	0
henk	NA	8	8	0
hirofumi	NA	8	8	0
jeanmarie	female	8	8	1
jeroen	NA	8	8	0
joern	NA	8	8	0
konstantinos	NA	8	8	0
leslie	male	8	4	8
lindsay	male	8	0	8
lynne	male	8	0	8
mariajose	NA	8	0	8
mihaela	NA	8	0	8
nobuyuki	NA	8	8	0
ping	male	8	1	8
rajiv	NA	8	8	0
saskia	NA	8	0	8
stacey	male	8	0	8
suresh	NA	8	8	0
tetsuya	NA	8	8	0
ute	male	8	1	8
andrey	female	7	7	0
fabrice	female	7	7	0
feng	NA	7	6	1
gabriele	male	7	4	7
gianluca	NA	7	7	0
ibrahim	NA	7	7	0
ingo	female	7	7	0
jodi	NA	7	0	7
junji	NA	7	7	0
kazuhiko	NA	7	7	0
mariepierre	NA	7	0	7
meredith	male	7	0	7
muhammad	NA	7	7	0
nikhil	NA	7	7	0
ravi	NA	7	7	0
reza	female	7	7	0
sandy	male	7	0	7
tiffany	male	7	0	7
toshiaki	NA	7	7	0
tracy	male	7	1	7
tsuyoshi	NA	7	7	0
vadim	female	7	7	0
vivek	NA	7	7	0
xin	NA	7	5	2
yi	female	7	7	5
alexey	NA	6	6	0
annelaure	NA	6	0	6
ashish	NA	6	6	0
cinzia	NA	6	0	6
daisuke	NA	6	6	0
dmitry	NA	6	6	0
heike	male	6	0	6
hiroyasu	NA	6	6	0
joan	female	6	6	16
lesley	male	6	0	6
li	male	6	5	6
malgorzata	NA	6	0	6
manish	female	6	6	0
mariechristine	NA	6	0	6
mariehelene	NA	6	0	6
mohan	female	6	6	0
montserrat	NA	6	1	5
naveen	NA	6	6	0
pankaj	NA	6	6	0
pierreyves	NA	6	6	0
raj	NA	6	6	0
rakesh	NA	6	6	0
shelley	male	6	0	6
takuya	NA	6	6	0
tatsuya	NA	6	6	0
tohru	NA	6	6	0
toshihiro	NA	6	6	0
vijay	NA	6	6	0
vikram	NA	6	6	0
vinod	NA	6	6	0
yusuke	NA	6	6	0
alexandros	NA	5	5	0
alok	NA	5	5	0
april	male	5	0	5
ashok	NA	5	5	0
begona	NA	5	0	5
brooke	male	5	0	5
cheng	female	5	5	0
deepa	NA	5	0	5
evgeny	NA	5	5	0
felice	female	5	5	0
gaelle	NA	5	0	5
gianfranco	NA	5	5	0
hanneke	NA	5	0	5
hideaki	NA	5	5	0
hirokazu	NA	5	5	0
hong	male	5	1	5
iain	NA	5	5	0
istvan	NA	5	5	0
jaap	NA	5	5	0
jeanbaptiste	NA	5	4	1
jeanchristophe	NA	5	5	0
jianhua	NA	5	4	1
jorg	NA	5	5	0
jozsef	NA	5	5	0
kay	male	5	0	5
mahesh	NA	5	5	0
marieclaude	NA	5	0	5
marietherese	NA	5	0	5
masahide	NA	5	5	0
mireia	NA	5	0	5
mirjana	NA	5	0	5
mitsuhiro	NA	5	5	0
mohamad	NA	5	5	0
nicola	male	5	14	5
qiang	NA	5	5	0
rajendra	NA	5	5	0
randy	female	5	5	0
rudiger	NA	5	5	0
svetlana	NA	5	0	5
tomoki	NA	5	5	0
ulf	female	5	5	0
vassiliki	NA	5	0	5
veerle	NA	5	0	5
abhishek	NA	4	4	0
akihito	NA	4	4	0
anand	NA	4	4	0
annesophie	NA	4	0	4
aparna	NA	4	0	4
aruna	male	4	0	4
arvind	NA	4	4	0
ashwin	NA	4	4	0
asim	NA	4	4	0
atif	NA	4	4	0
bharat	NA	4	4	0
catriona	NA	4	0	4
cees	NA	4	4	0
courtney	male	4	0	4
dimosthenis	NA	4	4	0
giampaolo	NA	4	4	0
gianluigi	NA	4	4	0
gianpaolo	NA	4	4	0
giorgia	NA	4	0	4
giuliana	NA	4	0	4
guilherme	female	4	4	0
holly	male	4	0	4
hugues	NA	4	4	0
jeanbernard	NA	4	4	0
jiri	NA	4	4	0
karima	NA	4	0	4
kosei	female	4	4	0
lakshmi	NA	4	0	4
lin	male	4	3	4
lindsey	male	4	0	4
manisha	NA	4	0	4
marielaure	NA	4	0	4
matthieu	NA	4	4	0
mehdi	NA	4	4	0
min	female	4	4	4
murali	NA	4	4	0
naoya	NA	4	4	0
nobuhiko	NA	4	4	0
patrice	female	4	4	8
pierpaolo	NA	4	4	0
priya	NA	4	0	4
rahul	NA	4	4	0
rohit	NA	4	4	0
ryo	female	4	4	0
ryuichi	NA	4	4	0
sandeep	NA	4	4	0
shannon	male	4	0	4
sherif	NA	4	4	0
shinichiro	NA	4	4	0
sibylle	NA	4	0	4
stacy	male	4	0	4
suman	male	4	2	4
tahir	NA	4	4	0
tarek	NA	4	4	0
tomohiro	NA	4	4	0
toshikazu	NA	4	4	0
tracey	male	4	0	4
wael	NA	4	4	0
wei	male	4	14	4
weimin	NA	4	4	0
wouter	NA	4	3	1
xiao	NA	4	0	4
xiaoyan	NA	4	0	4
yoshikazu	NA	4	4	0
yu	female	4	4	4
yuichiro	NA	4	4	0
zsuzsanna	NA	4	0	4
abderrahim	NA	3	3	0
adel	female	3	3	0
akihiko	NA	3	3	0
aleksandar	NA	3	3	0
aleksandr	NA	3	3	0
alyssa	male	3	0	3
andriy	female	3	3	0
anjali	NA	3	0	3
annemiek	NA	3	0	3
annick	NA	3	0	3
antonello	female	3	3	0
anuj	NA	3	3	0
arie	female	3	3	0
arjun	NA	3	3	0
ashraf	NA	3	3	0
athanassios	NA	3	3	0
aude	male	3	0	3
aziz	NA	3	3	0
charalambos	NA	3	3	0
chelsea	male	3	0	3
chikara	male	3	0	3
damir	NA	3	3	0
deepak	NA	3	3	0
deniz	male	3	0	3
dietmar	NA	3	3	0
dinesh	NA	3	3	0
fatiha	NA	3	0	3
fawzi	NA	3	3	0
fei	NA	3	3	0
florian	male	3	12	3
francesc	NA	3	3	0
francoisxavier	NA	3	3	0
friederike	female	3	3	3
fumihiro	NA	3	3	0
gernot	NA	3	3	0
gianpiero	NA	3	3	0
goeran	NA	3	3	0
gordana	NA	3	0	3
hansheinrich	NA	3	3	0
harish	NA	3	3	0
hideyuki	NA	3	3	0
hillary	male	3	0	3
hironobu	NA	3	3	0
jackie	male	3	1	3
jacopo	NA	3	3	0
jacqui	NA	3	0	3
jai	female	3	3	0
jeancharles	NA	3	3	0
jeehyun	NA	3	0	3
jia	male	3	0	3
jinseok	NA	3	3	0
jo	male	3	2	3
jolanta	male	3	0	3
judah	female	3	3	0
judit	male	3	0	3
junho	NA	3	3	0
junichiro	NA	3	3	0
junyuan	NA	3	2	1
jyoti	NA	3	0	3
kaitlyn	NA	3	0	3
kaori	NA	3	0	3
kapil	NA	3	3	0
katsuyuki	NA	3	3	0
kazunori	NA	3	3	0
kenichiro	NA	3	3	0
kerry	male	3	1	3
kirsty	NA	3	0	3
klauspeter	NA	3	3	0
kristel	NA	3	0	3
kuniaki	NA	3	3	0
lixia	NA	3	0	3
lone	female	3	3	0
loredana	NA	3	0	3
lorenza	male	3	0	3
maija	NA	3	0	3
malek	NA	3	3	0
mamta	NA	3	0	3
mariefrance	NA	3	0	3
mariepaule	NA	3	1	2
mariusz	female	3	3	0
masafumi	NA	3	3	0
masahito	NA	3	3	0
maxime	female	3	3	0
mehrdad	NA	3	3	0
mindaugas	NA	3	3	0
minhee	NA	3	0	3
mostafa	NA	3	3	0
naohiro	NA	3	3	0
natacha	NA	3	0	3
neha	NA	3	0	3
neus	NA	3	1	2
nikki	NA	3	0	3
ning	male	3	1	3
nobuhiro	NA	3	3	0
norifumi	NA	3	3	0
ola	female	3	3	0
oleksandr	NA	3	3	0
outi	NA	3	0	3
paivi	NA	3	0	3
phuong	NA	3	0	3
piergiorgio	NA	3	3	0
pramod	NA	3	3	0
priyanka	NA	3	0	3
qian	NA	3	3	0
qiong	NA	3	0	3
radka	male	3	0	3
rasha	male	3	0	3
rashmi	NA	3	0	3
ronit	NA	3	0	3
ryuzo	NA	3	3	0
sanjeev	NA	3	3	0
sascha	female	3	3	0
serban	NA	3	3	0
sherry	male	3	0	3
shigenori	NA	3	3	0
shilpa	NA	3	0	3
shruti	NA	3	0	3
simonetta	NA	3	0	3
sinead	NA	3	0	3
siobhan	NA	3	0	3
soichiro	NA	3	3	0
sonali	NA	3	0	3
subhash	NA	3	3	0
sudeep	NA	3	3	0
sujata	NA	3	0	3
takafumi	NA	3	3	0
takeru	NA	3	3	0
tapan	NA	3	3	0
tariq	NA	3	3	0
tatsuro	NA	3	3	0
tone	male	3	0	3
traci	male	3	0	3
urszula	NA	3	0	3
valentine	male	3	0	3
vikas	NA	3	3	0
vinay	female	3	3	0
violaine	NA	3	0	3
volkmar	NA	3	3	0
whitney	male	3	0	3
xiang	NA	3	3	0
xiaodong	NA	3	3	0
xing	NA	3	3	0
xuan	NA	3	1	2
yan	male	3	3	3
yasmin	NA	3	0	3
yasuaki	NA	3	3	0
yasumasa	NA	3	3	0
yoshiyuki	NA	3	3	0
yvon	female	3	3	0
zsolt	NA	3	3	0
abbas	female	2	2	0
abha	NA	2	0	2
abhinav	NA	2	2	0
agusti	NA	2	2	0
ahsan	NA	2	2	0
ai	male	2	0	2
akash	NA	2	2	0
akinori	NA	2	2	0
akos	NA	2	2	0
alexandru	NA	2	2	0
almudena	NA	2	0	2
almut	NA	2	0	2
amal	male	2	2	2
amin	female	2	2	0
amiram	NA	2	2	0
amishi	NA	2	0	2
amitkumar	NA	2	2	0
ananya	NA	2	0	2
angiolo	NA	2	2	0
anneclaire	NA	2	0	2
annelie	NA	2	0	2
annsofie	NA	2	0	2
anouk	NA	2	0	2
anu	male	2	0	2
anup	NA	2	2	0
anuradha	NA	2	1	1
apurva	NA	2	2	0
arati	NA	2	0	2
arnd	NA	2	2	0
ashutosh	NA	2	2	0
asif	NA	2	2	0
auro	female	2	2	0
avraham	NA	2	2	0
ayse	NA	2	0	2
azra	male	2	0	2
banu	NA	2	0	2
bartosz	NA	2	2	0
bassem	NA	2	2	0
bethan	male	2	0	2
bhavana	NA	2	0	2
bilijana	NA	2	0	2
bouchra	NA	2	0	2
branimir	NA	2	2	0
brianna	NA	2	0	2
burak	NA	2	2	0
carey	male	2	0	2
carly	male	2	0	2
carmel	female	2	2	0
casey	male	2	1	2
celalettin	NA	2	2	0
chaitali	NA	2	0	2
charalampos	NA	2	2	0
chul	NA	2	2	0
chulwon	NA	2	2	0
cliona	NA	2	0	2
daeyoung	NA	2	2	0
debasish	NA	2	2	0
deepti	NA	2	0	2
delyth	NA	2	0	2
devendra	NA	2	2	0
diethelm	NA	2	2	0
diether	NA	2	2	0
dilip	NA	2	2	0
dipti	NA	2	0	2
dmitriy	NA	2	2	0
duygu	NA	2	0	2
ehab	NA	2	2	0
eirini	NA	2	0	2
ekkehard	NA	2	2	0
elisavet	NA	2	0	2
enric	NA	2	2	0
euan	NA	2	2	0
eunkyung	NA	2	0	2
eyal	NA	2	2	0
farrukh	NA	2	2	0
fatih	NA	2	2	0
floor	male	2	0	2
fransje	NA	2	0	2
friedemann	NA	2	2	0
gaurav	NA	2	2	0
geetha	NA	2	0	2
georgi	female	2	2	0
ghassan	NA	2	2	0
gianmatteo	NA	2	2	0
girish	NA	2	2	0
grazyna	NA	2	0	2
guang	NA	2	2	0
gun	male	2	0	2
guoliang	NA	2	2	0
gwenaelle	NA	2	0	2
gyoergy	NA	2	2	0
haiyan	NA	2	0	2
haiyi	NA	2	1	1
hang	male	2	0	2
hansjoerg	NA	2	2	0
hansuwe	NA	2	2	0
harpreet	NA	2	1	1
haruhiko	NA	2	2	0
hazem	NA	2	2	0
heinzjosef	NA	2	2	0
helge	male	2	2	2
helgi	NA	2	1	1
hidenori	NA	2	2	0
hilary	male	2	0	2
hirohiko	NA	2	2	0
hirohisa	NA	2	2	0
hirohito	NA	2	2	0
hiromi	male	2	0	2
hiromitsu	NA	2	2	0
hiroto	NA	2	2	0
hirotsugu	NA	2	2	0
hiroya	NA	2	2	0
hojin	NA	2	2	0
honghong	NA	2	0	2
hongliang	NA	2	1	1
hussein	NA	2	2	0
hyejin	NA	2	0	2
hyunjin	NA	2	0	2
ilker	NA	2	2	0
ilya	female	2	2	0
irit	NA	2	0	2
itziar	NA	2	2	0
izabela	NA	2	0	2
izumi	male	2	0	2
jade	male	2	0	2
jaeho	NA	2	2	0
jaehong	NA	2	2	0
jaehoon	NA	2	2	0
jaehyung	NA	2	2	0
jaewon	NA	2	2	0
jaeyong	NA	2	2	0
jamal	female	2	2	0
janerik	NA	2	2	0
jatin	NA	2	2	0
jayesh	NA	2	2	0
jeandidier	NA	2	2	0
jeanemmanuel	NA	2	2	0
jeanhugues	NA	2	2	0
jeannicolas	NA	2	2	0
jeanpierre	male	2	24	2
jeanrichard	NA	2	2	0
jeansebastien	NA	2	2	0
jehan	NA	2	2	0
jeong	NA	2	2	0
jianan	NA	2	1	1
jiandong	NA	2	2	0
jianfeng	NA	2	2	0
jiang	NA	2	0	2
jianmin	NA	2	2	0
jianming	NA	2	2	0
jianping	NA	2	2	0
jie	male	2	3	2
jihyun	NA	2	0	2
jiong	NA	2	2	0
jocelyne	NA	2	0	2
jonghee	NA	2	2	0
jongho	NA	2	2	0
jonghoon	NA	2	2	0
jongjin	NA	2	2	0
jongseok	NA	2	2	0
jongwook	NA	2	2	0
jouni	NA	2	2	0
karthik	NA	2	2	0
katrien	NA	2	0	2
katsuhiko	NA	2	2	0
kazumasa	NA	2	2	0
kazunari	NA	2	2	0
kazutaka	NA	2	2	0
kensei	NA	2	2	0
kenta	NA	2	2	0
keyur	NA	2	2	0
khalid	NA	2	2	0
kimmo	NA	2	2	0
kiran	male	2	1	2
konstanze	NA	2	0	2
krishna	female	2	2	0
kristoffer	NA	2	2	0
krisztina	NA	2	0	2
kunihiko	NA	2	2	0
lai	male	2	0	2
larysa	NA	2	0	2
lauri	male	2	0	2
liting	NA	2	0	2
ljiljana	NA	2	0	2
luhua	NA	2	2	0
lukasz	NA	2	2	0
luminita	NA	2	0	2
lyndsay	NA	2	0	2
madan	female	2	2	0
madhu	NA	2	0	2
magalie	NA	2	0	2
mahmut	NA	2	2	0
maike	male	2	0	2
manolo	NA	2	2	0
mansoor	NA	2	2	0
marcio	female	2	2	0
maria	female	2	2	242
mariececile	NA	2	0	2
mariefrancoise	NA	2	0	2
mariejose	NA	2	0	2
mariela	NA	2	0	2
marielorraine	NA	2	0	2
marinela	NA	2	0	2
marinos	female	2	2	0
marjo	NA	2	0	2
marjolein	NA	2	0	2
markku	NA	2	2	0
martijn	NA	2	2	0
martti	female	2	2	0
masanobu	NA	2	2	0
masataka	NA	2	2	0
masoud	NA	2	2	0
massimiliano	NA	2	2	0
matjaz	NA	2	2	0
matthijs	NA	2	2	0
mayur	NA	2	2	0
meilin	NA	2	0	2
michal	male	2	4	2
michihiro	NA	2	2	0
mieke	male	2	0	2
mingyuan	NA	2	1	1
mirja	NA	2	0	2
miroslaw	NA	2	2	0
monali	NA	2	0	2
morgane	NA	2	0	2
motohiro	NA	2	2	0
mrinal	NA	2	0	2
muneaki	NA	2	2	0
nadege	NA	2	0	2
naeem	NA	2	2	0
nalini	NA	2	0	2
naokuni	NA	2	2	0
naoto	NA	2	2	0
naoyuki	NA	2	2	0
naseem	NA	2	2	0
nassim	NA	2	2	0
nataliya	NA	2	0	2
naveed	NA	2	2	0
neeraj	NA	2	2	0
nehal	NA	2	1	1
ngoc	NA	2	0	2
nicki	male	2	0	2
niki	male	2	0	2
nilesh	NA	2	2	0
nirav	NA	2	2	0
nitin	NA	2	2	0
nizar	NA	2	2	0
nobuya	NA	2	2	0
noha	male	2	0	2
norihiko	NA	2	2	0
noriyuki	NA	2	2	0
nozomi	male	2	0	2
nozomu	NA	2	2	0
ofer	NA	2	2	0
orhan	NA	2	2	0
ornella	NA	2	0	2
oumar	NA	2	2	0
oystein	NA	2	2	0
pallavi	NA	2	0	2
parameswaran	NA	2	2	0
parul	male	2	0	2
pascale	male	2	5	2
patrycja	NA	2	0	2
paule	male	2	0	2
payal	NA	2	0	2
pierluigi	NA	2	2	0
poonam	NA	2	0	2
prasad	NA	2	2	0
preben	NA	2	2	0
priti	NA	2	0	2
qi	NA	2	0	2
rachid	NA	2	2	0
radha	NA	2	0	2
rafat	NA	2	2	0
raija	NA	2	0	2
rajesh	NA	2	2	0
raju	NA	2	2	0
ramachandran	NA	2	2	0
ranjan	NA	2	2	0
ranjit	NA	2	2	0
rao	NA	2	2	0
rashid	female	2	2	0
rathi	NA	2	0	2
reneolivier	NA	2	2	0
renu	NA	2	0	2
reuven	NA	2	2	0
rianne	NA	2	0	2
riikka	NA	2	0	2
rikiya	NA	2	0	2
rinat	NA	2	1	1
rizwan	NA	2	2	0
rocio	male	2	0	2
rohini	NA	2	0	2
roswitha	NA	2	0	2
rui	female	2	2	0
rustem	NA	2	2	0
ruud	NA	2	2	0
ryoichi	NA	2	2	0
ryosuke	NA	2	2	0
saeed	NA	2	2	0
sagar	female	2	2	0
salih	NA	2	2	0
samar	male	2	0	2
sandip	NA	2	2	0
sangchul	NA	2	2	0
sanjiv	NA	2	2	0
sanjoy	NA	2	2	0
santosh	NA	2	2	0
sarit	NA	2	0	2
sasan	female	2	2	0
saurabh	NA	2	2	0
sedat	NA	2	2	0
sehoon	NA	2	2	0
seigo	NA	2	2	0
seiichi	NA	2	2	0
seiichiro	NA	2	2	0
seija	NA	2	0	2
seokjin	NA	2	2	0
seonghyun	NA	2	2	0
sepideh	NA	2	0	2
sergej	NA	2	2	0
sergiusz	NA	2	2	0
shahid	NA	2	2	0
shalini	NA	2	0	2
shankar	NA	2	2	0
shanrong	NA	2	1	1
shashikant	NA	2	2	0
sheena	male	2	0	2
shiming	NA	2	2	0
shinya	NA	2	2	0
shivani	NA	2	0	2
shmuel	NA	2	2	0
siddhartha	NA	2	2	0
sigbjorn	NA	2	2	0
siraj	NA	2	2	0
sirpa	NA	2	0	2
siyoung	NA	2	2	0
soeren	NA	2	2	0
sohail	NA	2	2	0
solly	female	2	2	0
sreenivasa	NA	2	2	0
sridhar	NA	2	2	0
srinivasan	NA	2	2	0
sriram	NA	2	2	0
steinar	NA	2	2	0
subramanian	NA	2	2	0
sucheta	NA	2	0	2
sudha	NA	2	0	2
sudhir	NA	2	2	0
summer	male	2	0	2
sundar	NA	2	2	0
sunghyun	NA	2	2	0
sungjin	NA	2	2	0
sungyong	NA	2	2	0
sunyoung	NA	2	0	2
supriya	NA	2	0	2
sutapa	NA	2	0	2
swaminathan	NA	2	2	0
swati	NA	2	0	2
tadahiro	NA	2	2	0
taewon	NA	2	2	0
takuji	NA	2	2	0
takuo	female	2	2	0
tamer	female	2	2	0
tapio	NA	2	2	0
tatsuhiko	NA	2	2	0
tetsuhiro	NA	2	2	0
tien	NA	2	2	0
tillmann	NA	2	2	0
tineke	NA	2	0	2
tingting	NA	2	0	2
tomoaki	NA	2	2	0
toshifumi	NA	2	2	0
toshiki	NA	2	2	0
toshimasa	NA	2	2	0
tuomo	NA	2	2	0
uday	NA	2	2	0
ugur	NA	2	2	0
ulrike	female	2	2	9
vahid	NA	2	2	0
valery	male	2	0	2
vandana	NA	2	0	2
veena	NA	2	0	2
vesna	NA	2	0	2
viraj	NA	2	2	0
walid	female	2	2	0
wassim	NA	2	2	0
weili	NA	2	1	1
weixiong	NA	2	2	0
wen	male	2	1	2
wentao	NA	2	1	1
wieslaw	female	2	2	0
willemijn	NA	2	0	2
wolfdieter	NA	2	2	0
xanthi	NA	2	0	2
xia	NA	2	0	2
xiaojun	NA	2	0	2
xiaonan	NA	2	2	0
xiaoping	NA	2	2	0
xinqun	NA	2	1	1
xuesong	NA	2	0	2
yacine	NA	2	2	0
yael	NA	2	0	2
yair	NA	2	2	0
yali	NA	2	0	2
yannick	NA	2	2	0
yanping	NA	2	1	1
yanyan	NA	2	0	2
yaroslav	NA	2	2	0
yasuhisa	NA	2	2	0
yasuyuki	NA	2	2	0
yehuda	female	2	2	0
yeonhee	NA	2	0	2
yibin	NA	2	2	0
yifan	NA	2	2	0
yifang	NA	2	1	1
yijun	NA	2	2	0
yilong	NA	2	2	0
yin	male	2	0	2
yisheng	NA	2	2	0
yiyun	NA	2	0	2
yongyu	NA	2	2	0
yosef	NA	2	2	0
yoshihisa	NA	2	2	0
youcef	NA	2	2	0
youngil	NA	2	2	0
yousef	NA	2	2	0
yousif	NA	2	2	0
yuko	NA	2	0	2
yun	male	2	1	2
yunfeng	NA	2	2	0
yunpeng	NA	2	2	0
yuping	NA	2	1	1
zbigniew	NA	2	2	0
zeba	male	2	0	2
zeev	NA	2	2	0
zeljko	NA	2	2	0
zeynep	NA	2	0	2
zhaohui	NA	2	1	1
zhiqiang	NA	2	2	0
zhiying	NA	2	0	2
