# Supplementary material for: Inferring gender from first names: Comparing the accuracy of Genderize, Gender API, and the gender R package on authors of diverse nationality
Source: PLOS Digit Health. 2024 Oct 29;3(10):e0000456. doi: 10.1371/journal.pdig.0000456 (PMC11521266; doi:10.1371/journal.pdig.0000456)
Supplement: S4 Table — (CSV) [file pdig.0000456.s005.csv]

name_sent_to_api	api_gender	incorrect_count	male_count	female_count
jan	female	77	77	1
andrea	female	32	32	32
jean	female	28	28	10
joerg	NA	28	28	0
michele	female	26	26	9
jeanfrancois	NA	25	25	0
stephane	female	25	25	2
akira	female	23	23	0
volker	NA	16	16	0
nicola	female	14	14	5
hartmut	NA	12	12	0
bjoern	NA	11	11	0
dominique	female	11	11	9
yasushi	NA	11	11	0
jeanyves	NA	10	9	1
jochen	NA	10	10	0
shinichi	NA	10	10	0
yoichi	NA	10	10	0
jeanlouis	NA	9	8	1
jerzy	female	9	9	0
masahiko	NA	9	9	0
pier	female	9	9	0
hansjoachim	NA	8	8	0
henk	NA	8	8	0
hirofumi	NA	8	8	0
jeanmarie	female	8	8	1
joern	NA	8	8	0
nobuyuki	NA	8	8	0
udo	NA	8	8	0
wim	NA	8	8	0
junji	NA	7	7	0
kazuhiko	NA	7	7	0
mariepierre	NA	7	0	7
shigeki	NA	7	7	0
shuichi	NA	7	7	0
toshiaki	NA	7	7	0
toshiyuki	NA	7	7	0
yoshiaki	NA	7	7	0
annelaure	NA	6	0	6
friederike	NA	6	3	3
geert	NA	6	6	0
hiroyasu	NA	6	6	0
joan	female	6	6	16
mariehelene	NA	6	0	6
pankaj	NA	6	6	0
pierreyves	NA	6	6	0
tohru	NA	6	6	0
toshihiro	NA	6	6	0
urs	NA	6	6	0
begona	NA	5	0	5
detlef	NA	5	5	0
evgeny	NA	5	5	0
felice	female	5	5	0
hanneke	NA	5	0	5
hideaki	NA	5	5	0
hirokazu	NA	5	5	0
hironori	NA	5	5	0
jaap	NA	5	5	0
jianhua	NA	5	4	1
jorg	NA	5	5	0
li	female	5	5	6
manabu	NA	5	5	0
marieclaude	NA	5	0	5
masahide	NA	5	5	0
mitsuhiro	NA	5	5	0
norio	NA	5	5	0
pascale	female	5	5	2
qiang	NA	5	5	0
remi	female	5	5	1
rudiger	NA	5	5	0
takaaki	NA	5	5	0
ulf	NA	5	5	0
vassiliki	NA	5	0	5
veerle	NA	5	0	5
xin	female	5	5	2
yi	male	5	7	5
yoshihiko	NA	5	5	0
yoshitaka	NA	5	5	0
arndt	NA	4	4	0
cees	NA	4	4	0
daniele	female	4	4	9
dimosthenis	NA	4	4	0
eckhart	NA	4	4	0
gabriele	female	4	4	7
gang	NA	4	3	1
gert	NA	4	4	0
giampaolo	NA	4	4	0
gunilla	NA	4	0	4
helge	NA	4	2	2
jeanbernard	NA	4	4	0
joost	NA	4	4	0
keiichi	NA	4	4	0
kris	female	4	4	0
leslie	female	4	4	8
marielaure	NA	4	0	4
masanori	NA	4	4	0
masatoshi	NA	4	4	0
michal	female	4	4	2
min	male	4	4	4
ning	NA	4	1	3
nobuhiko	NA	4	4	0
patrice	female	4	4	8
pierpaolo	NA	4	4	0
robin	female	4	4	19
shinichiro	NA	4	4	0
shunichi	NA	4	4	0
sibylle	NA	4	0	4
toshikazu	NA	4	4	0
wei	male	4	14	4
weimin	NA	4	4	0
wouter	NA	4	3	1
xiaoyan	NA	4	0	4
yoshikazu	NA	4	4	0
yu	female	4	4	4
yuichi	NA	4	4	0
yuichiro	NA	4	4	0
zdenek	NA	4	4	0
zsuzsanna	NA	4	0	4
akihito	NA	4	4	0
andries	NA	3	3	0
annemiek	NA	3	0	3
arie	female	3	3	0
athanassios	NA	3	3	0
bjarne	NA	3	3	0
burkhard	NA	3	3	0
charalambos	NA	3	3	0
claes	NA	3	3	0
deniz	male	3	0	3
dorte	NA	3	0	3
eberhard	NA	3	3	0
fei	NA	3	3	0
ferran	female	3	3	0
florian	male	3	12	3
francesc	female	3	3	0
francoisxavier	NA	3	3	0
fumihiro	NA	3	3	0
fumio	NA	3	3	0
germana	NA	3	0	3
gernot	NA	3	3	0
goeran	NA	3	3	0
han	female	3	3	1
hansheinrich	NA	3	3	0
hideyuki	NA	3	3	0
hironobu	NA	3	3	0
hua	NA	3	3	0
jaroslav	NA	3	3	0
jeancharles	NA	3	3	0
jeehyun	NA	3	0	3
jinseok	NA	3	3	0
junichiro	NA	3	3	0
junyuan	NA	3	2	1
karel	female	3	3	0
katsuyuki	NA	3	3	0
kazunori	NA	3	3	0
klauspeter	NA	3	3	0
kuniaki	NA	3	3	0
lajos	NA	3	3	0
lin	female	3	3	4
line	NA	3	0	3
lixia	NA	3	0	3
lone	NA	3	3	0
lorenza	male	3	0	3
malte	NA	3	3	0
mariefrance	NA	3	0	3
mariepaule	NA	3	1	2
masafumi	NA	3	3	0
masahito	NA	3	3	0
masakazu	NA	3	3	0
michalis	NA	3	3	0
mindaugas	NA	3	3	0
minhee	NA	3	0	3
naohiro	NA	3	3	0
neus	NA	3	1	2
nobuaki	NA	3	3	0
nobuhiro	NA	3	3	0
norifumi	NA	3	3	0
ola	female	3	3	0
outi	NA	3	0	3
paivi	NA	3	0	3
piergiorgio	NA	3	3	0
qing	female	3	3	0
qiong	NA	3	0	3
radka	NA	3	0	3
ronit	male	3	0	3
ryuzo	NA	3	3	0
sascha	female	3	3	0
serban	NA	3	3	0
shigenori	NA	3	3	0
shunji	NA	3	3	0
soichiro	NA	3	3	0
subhash	NA	3	3	0
sydney	female	3	3	0
takafumi	NA	3	3	0
tatsuro	NA	3	3	0
tomonori	NA	3	3	0
toni	female	3	3	1
toshihiko	NA	3	3	0
valentine	male	3	0	3
violaine	NA	3	0	3
volkmar	NA	3	3	0
xiaodong	NA	3	3	0
xing	female	3	3	0
yan	male	3	3	3
yasuaki	NA	3	3	0
yasumasa	NA	3	3	0
yoshimasa	NA	3	3	0
yoshinobu	NA	3	3	0
yoshiyuki	NA	3	3	0
aart	NA	3	3	0
abderrahim	NA	3	3	0
achim	NA	3	3	0
akihiko	NA	3	3	0
almut	NA	2	0	2
amal	female	2	2	2
amiram	NA	2	2	0
amitkumar	NA	2	2	0
angiolo	NA	2	2	0
annarita	NA	2	0	2
anneclaire	NA	2	0	2
annsofie	NA	2	0	2
apurva	female	2	2	0
arnd	NA	2	2	0
arnulf	NA	2	2	0
atanas	NA	2	2	0
auro	NA	2	2	0
balazs	NA	2	2	0
banu	NA	2	0	2
beng	NA	2	2	0
bilijana	NA	2	0	2
bouchra	NA	2	0	2
branimir	NA	2	2	0
carey	male	2	0	2
carmel	female	2	2	0
carolien	NA	2	0	2
casey	male	2	1	2
celalettin	NA	2	2	0
chaitali	NA	2	0	2
charalampos	NA	2	2	0
chul	NA	2	2	0
chulwon	NA	2	2	0
claas	NA	2	2	0
constanze	NA	2	0	2
daeyoung	NA	2	2	0
debasish	NA	2	2	0
delyth	NA	2	0	2
diethelm	NA	2	2	0
diether	NA	2	2	0
dilip	NA	2	2	0
dmytro	NA	2	2	0
duygu	NA	2	0	2
eckart	NA	2	2	0
eckhard	NA	2	2	0
ekaterine	NA	2	0	2
ekkehard	NA	2	2	0
encarnacion	male	2	0	2
enric	NA	2	2	0
enrichetta	NA	2	0	2
erkki	NA	2	2	0
ermanno	NA	2	2	0
eunkyung	NA	2	0	2
fang	NA	2	1	1
floor	NA	2	0	2
florent	NA	2	2	0
frankie	male	2	0	2
fransje	NA	2	0	2
friedemann	NA	2	2	0
frits	NA	2	2	0
fulvia	NA	2	0	2
georgi	female	2	2	0
gianmatteo	NA	2	2	0
grazyna	NA	2	0	2
guang	NA	2	2	0
guglielmo	NA	2	2	0
guilhem	NA	2	2	0
gun	NA	2	0	2
guoliang	NA	2	2	0
gyoergy	NA	2	2	0
haiyan	NA	2	0	2
haiyi	NA	2	1	1
hanno	NA	2	2	0
hansjoerg	NA	2	2	0
hansuwe	NA	2	2	0
harri	NA	2	2	0
haruhiko	NA	2	2	0
hein	NA	2	2	0
heinzjosef	NA	2	2	0
helgi	NA	2	1	1
hellmut	NA	2	2	0
hidenori	NA	2	2	0
hirohiko	NA	2	2	0
hirohisa	NA	2	2	0
hirohito	NA	2	2	0
hiroji	NA	2	2	0
hiromitsu	NA	2	2	0
hirotsugu	NA	2	2	0
hiroya	NA	2	2	0
hojin	NA	2	2	0
honghong	NA	2	0	2
hongliang	NA	2	1	1
hyejin	NA	2	0	2
hyunjin	NA	2	0	2
ignace	NA	2	1	1
ilker	NA	2	2	0
imma	NA	2	0	2
jadwiga	NA	2	0	2
jaeho	NA	2	2	0
jaehong	NA	2	2	0
jaehoon	NA	2	2	0
jaehyung	NA	2	2	0
jaeyong	NA	2	2	0
janerik	NA	2	2	0
jeandidier	NA	2	2	0
jeanemmanuel	NA	2	2	0
jeanhugues	NA	2	2	0
jeannicolas	NA	2	2	0
jeanpierre	male	2	24	2
jeanrichard	NA	2	2	0
jeansebastien	NA	2	2	0
jehan	female	2	2	0
jelle	NA	2	2	0
jianan	NA	2	1	1
jiandong	NA	2	2	0
jianfeng	NA	2	2	0
jiang	NA	2	0	2
jianmin	NA	2	2	0
jianming	NA	2	2	0
jianping	NA	2	2	0
jie	male	2	3	2
jiong	NA	2	2	0
jo	female	2	2	3
jochem	NA	2	2	0
jonghee	NA	2	2	0
jongho	NA	2	2	0
jonghoon	NA	2	2	0
jongjin	NA	2	2	0
jongseok	NA	2	2	0
jongwook	NA	2	2	0
jouni	NA	2	2	0
kang	female	2	2	0
katsuhiko	NA	2	2	0
kayoko	NA	2	0	2
kazumasa	NA	2	2	0
kazunari	NA	2	2	0
kazutaka	NA	2	2	0
kimmo	NA	2	2	0
kiran	male	2	1	2
klaas	NA	2	2	0
knud	NA	2	2	0
konstanze	NA	2	0	2
krishna	female	2	2	0
kunihiko	NA	2	2	0
libero	NA	2	2	0
liting	NA	2	0	2
luhua	NA	2	2	0
luminita	NA	2	0	2
lynn	female	2	2	10
madhu	NA	2	0	2
mahmut	NA	2	2	0
maik	NA	2	2	0
maike	NA	2	0	2
margreet	NA	2	0	2
maria	female	2	2	242
marieange	NA	2	0	2
mariececile	NA	2	0	2
mariefrancoise	NA	2	0	2
mariejose	NA	2	0	2
marielorraine	NA	2	0	2
marinela	NA	2	0	2
marinos	NA	2	2	0
marjolein	NA	2	0	2
markku	NA	2	2	0
martti	NA	2	2	0
matjaz	NA	2	2	0
matthijs	NA	2	2	0
mauri	female	2	2	0
michihiro	NA	2	2	0
michitaka	NA	2	2	0
mingyuan	NA	2	1	1
mirja	NA	2	0	2
miroslaw	NA	2	2	0
mogens	NA	2	2	0
motohiro	NA	2	2	0
mrinal	NA	2	0	2
muneaki	NA	2	2	0
naokuni	NA	2	2	0
naoyuki	NA	2	2	0
nobuya	NA	2	2	0
norihiko	NA	2	2	0
noriyuki	NA	2	2	0
nozomu	NA	2	2	0
oana	NA	2	0	2
ofer	NA	2	2	0
olle	NA	2	2	0
otmar	NA	2	2	0
oystein	NA	2	2	0
oyvind	NA	2	2	0
pan	NA	2	1	1
parameswaran	NA	2	2	0
pere	NA	2	2	0
pierluigi	NA	2	2	0
pim	NA	2	2	0
preben	NA	2	2	0
qi	male	2	0	2
qin	NA	2	2	0
qun	NA	2	2	0
ramachandran	NA	2	2	0
rao	NA	2	2	0
rathi	NA	2	0	2
reneolivier	NA	2	2	0
riikka	NA	2	0	2
rinat	NA	2	1	1
rosario	female	2	2	1
roswitha	NA	2	0	2
rustem	NA	2	2	0
ruud	NA	2	2	0
ryoichi	NA	2	2	0
sangchul	NA	2	2	0
sanjoy	NA	2	2	0
sedat	NA	2	2	0
sehoon	NA	2	2	0
seiichi	NA	2	2	0
seiichiro	NA	2	2	0
seokjin	NA	2	2	0
seonghyun	NA	2	2	0
sergej	NA	2	2	0
sergiusz	NA	2	2	0
shanrong	NA	2	1	1
shashikant	NA	2	2	0
shelly	female	2	2	0
shiming	NA	2	2	0
sigbjorn	NA	2	2	0
sirpa	NA	2	0	2
siyoung	NA	2	2	0
sjoerd	NA	2	2	0
soeren	NA	2	2	0
sotaro	NA	2	2	0
sreenivasa	NA	2	2	0
srinivasan	NA	2	2	0
stanislas	NA	2	2	0
steinar	NA	2	2	0
subramanian	NA	2	2	0
sucha	NA	2	2	0
sucheta	NA	2	0	2
suman	female	2	2	4
sundar	NA	2	2	0
sunghyun	NA	2	2	0
sungjin	NA	2	2	0
sungyong	NA	2	2	0
sunyoung	NA	2	0	2
sutapa	NA	2	0	2
sverre	NA	2	2	0
swaminathan	NA	2	2	0
tabea	NA	2	0	2
tadahiro	NA	2	2	0
taewon	NA	2	2	0
tak	NA	2	2	0
takuji	NA	2	2	0
takuo	NA	2	2	0
takuro	NA	2	2	0
tapio	NA	2	2	0
tatsuhiko	NA	2	2	0
taylor	female	2	2	0
tetiana	NA	2	0	2
tetsuhiro	NA	2	2	0
thoralf	NA	2	2	0
tillmann	NA	2	2	0
tingting	NA	2	0	2
toshifumi	NA	2	2	0
toshiharu	NA	2	2	0
toshimasa	NA	2	2	0
tuomo	NA	2	2	0
ugur	NA	2	2	0
ullrich	NA	2	2	0
ulrike	female	2	2	9
valter	NA	2	2	0
vassilis	NA	2	2	0
weili	NA	2	1	1
weixiong	NA	2	2	0
wen	male	2	1	2
wentao	NA	2	1	1
wiebke	NA	2	0	2
wieslaw	NA	2	2	0
willemijn	NA	2	0	2
wlodzimierz	NA	2	2	0
wolfdieter	NA	2	2	0
xanthi	NA	2	0	2
xiaojun	NA	2	0	2
xiaonan	NA	2	2	0
xiaoping	NA	2	2	0
xinqun	NA	2	1	1
xuesong	NA	2	0	2
yanping	NA	2	1	1
yanyan	NA	2	0	2
yasuhisa	NA	2	2	0
yasuyuki	NA	2	2	0
yeonhee	NA	2	0	2
yibin	NA	2	2	0
yifang	NA	2	1	1
yijun	NA	2	2	0
yilong	NA	2	2	0
ying	female	2	2	9
yisheng	NA	2	2	0
yiyun	NA	2	0	2
yongyu	NA	2	2	0
yoshihisa	NA	2	2	0
youngil	NA	2	2	0
yunfeng	NA	2	2	0
yunpeng	NA	2	2	0
yuping	NA	2	1	1
zhaohui	NA	2	1	1
zhiqiang	NA	2	2	0
zhiying	NA	2	0	2
agusti	NA	2	2	0
ake	NA	2	2	0
aki	male	2	0	2
akinori	NA	2	2	0
albrecht	NA	2	2	0
