# Supplementary material for: Inferring gender from first names: Comparing the accuracy of Genderize, Gender API, and the gender R package on authors of diverse nationality
Source: PLOS Digit Health. 2024 Oct 29;3(10):e0000456. doi: 10.1371/journal.pdig.0000456 (PMC11521266; doi:10.1371/journal.pdig.0000456)
Supplement: S5 Table — (CSV) [file pdig.0000456.s006.csv]

name_sent_to_api	api_gender	incorrect_count	male_count	female_count
jan	female	8	8	0
jean	female	6	6	0
jean	female	6	6	0
daniele	male	6	3	6
joan	female	5	5	0
dominique	male	5	7	5
patrice	female	4	4	6
yi	male	4	3	4
li	female	3	3	5
lei	male	3	0	3
qing	female	3	3	0
yu	male	3	1	3
pascale	female	3	3	1
robin	male	3	1	3
simone	male	3	0	3
sydney	female	3	3	0
wei	male	3	9	3
xin	female	3	3	0
jean	female	2	2	0
xiaojun	male	2	0	2
jie	male	2	3	2
xin	male	2	2	2
qun	female	2	2	0
yue	female	2	2	1
ying	female	2	2	4
min	female	2	2	1
friederike	female	2	2	2
hansheinrich	NA	2	2	0
ulrike	female	2	2	2
florian	male	2	7	2
helge	male	2	1	2
kay	male	2	0	2
jeanpierre	male	2	13	2
jeanmarie	female	2	2	0
michele	female	2	2	1
jamie	male	2	0	2
michele	male	2	15	2
lynn	female	2	2	10
sutapa	male	2	0	2
min	male	2	2	2
apurva	female	2	2	0
jiang	male	2	0	2
sreenivasa	female	2	2	0
casey	male	2	1	2
leslie	female	2	2	7
yiyun	male	2	0	2
jeanmarie	female	2	2	0
kiran	male	2	1	2
lin	female	2	2	1
