# Supplementary material for: Inferring gender from first names: Comparing the accuracy of Genderize, Gender API, and the gender R package on authors of diverse nationality
Source: PLOS Digit Health. 2024 Oct 29;3(10):e0000456. doi: 10.1371/journal.pdig.0000456 (PMC11521266; doi:10.1371/journal.pdig.0000456)
Supplement: S6 Table — (CSV) [file pdig.0000456.s007.csv]

name_sent_to_api	api_gender	incorrect_count	male_count	female_count
andrea	female	25	25	0
michele	female	15	15	2
jamie	male	8	0	8
robin	male	7	0	7
jean	female	6	6	0
jean	female	6	6	0
daniele	male	6	3	6
ira	female	6	6	0
joan	female	5	5	0
dominique	male	5	7	5
gabriele	male	4	1	4
patrice	female	4	4	6
yi	male	4	3	4
dominique	male	3	0	3
li	female	3	3	5
yu	male	3	1	3
qing	female	3	3	0
pascale	female	3	3	1
robin	male	3	1	3
wei	male	3	9	3
xin	female	3	3	0
sydney	female	3	3	0
jean	female	2	2	0
hong	male	2	1	2
ying	female	2	2	4
xiaojun	male	2	0	2
yue	female	2	2	1
xin	female	2	2	2
yan	male	2	1	2
jie	male	2	3	2
helge	male	2	1	2
friederike	female	2	2	2
ulrike	female	2	2	2
florian	male	2	7	2
jeanmarie	female	2	2	0
jeanpierre	male	2	13	2
michele	female	2	2	1
jamie	male	2	0	2
sreenivasa	female	2	2	0
min	male	2	2	2
jiang	male	2	0	2
lin	female	2	2	1
lynn	female	2	2	10
apurva	female	2	2	0
jeanmarie	female	2	2	0
casey	male	2	1	2
hong	male	2	0	2
kiran	male	2	1	2
leslie	female	2	2	7
